# Supplementary material for: A Deep Learning Approach with Data Augmentation to Predict Novel Spider Neurotoxic Peptides
Source: Int J Mol Sci. 2021 Nov 13;22(22):12291. doi: 10.3390/ijms222212291 (PMC8619404; doi:10.3390/ijms222212291)
Supplement: Supplementary file 1 [file ijms-22-12291-s001.zip]

Archive with 1 entries (1 files):
- ijms-1449452-supplementary.pdf
